# Supplementary material for: Utilization of nanopore direct RNA sequencing to analyze viral RNA modifications
Source: mSystems. 2024 Jan 31;9(2):e01163-23. doi: 10.1128/msystems.01163-23 (PMC10878088; doi:10.1128/msystems.01163-23)
Supplement: Supplemental tables — Tables S1-S4 [file msystems.01163-23-s0002.xlsx]

## Sheet: gRNA_BHK-21
Table S1 Final predicted modification sites in SINV genomic RNAs produced in baby hamester kidney BHK-21 cells.
chrome	start	end	.	..	strand	xPore_-log10Pval	xPore_diff_mod_rate	ref	kmer	tombo_-log10Pval	tombo_difference
NC_001547.1	741	742	.	.	+	14.443764461143529	0.1768976706256966	T	GATAA	25.5651	-0.1137
NC_001547.1	3625	3626	.	.	+	18.417107710252907	0.1734334984489712	A	TCAGA	16.4182	0.0817
NC_001547.1	8950	8951	.	.	+	19.560987287518177	0.1958450717555199	A	CCAGG	10.5217	0.0974
NC_001547.1	4009	4010	.	.	+	23.68689827295412	-0.162646	A	CTAGA	13.4482	0.0619
NC_001547.1	186	187	.	.	+	15.063136558091843	-0.165448	G	CAGAG	7.2845	0.0771
NC_001547.1	8308	8309	.	.	+	8.805751118702863	0.1395975159060926	T	GATAA	19.9705	-0.1047
NC_001547.1	1729	1730	.	.	+	9.461418801977162	0.1187427668327999	T	AATGA	23.9052	-0.0649
NC_001547.1	13	14	.	.	+	22.74935119126944	0.2597121412424596	T	AGTAC	80.4564	-1.5657
NC_001547.1	6853	6854	.	.	+	10.079882120290431	0.1319869020344397	A	CAAGG	18.9865	0.0738
NC_001547.1	5959	5960	.	.	+	14.518643403868216	0.1763437029268134	C	TACCA	4.4043	0.0867
NC_001547.1	6089	6090	.	.	+	9.791235969606582	-0.126877	A	CCAGT	6.797	0.0998
NC_001547.1	4999	5000	.	.	+	18.539224557025655	0.1202370586481198	T	AATGT	9.6774	-0.0725
NC_001547.1	10495	10496	.	.	+	8.551188842311394	-0.101463	A	CTAGA	17.7053	0.0743
NC_001547.1	1281	1282	.	.	+	7.98097	0.1042998604108337	T	AATGC	11.3209	-0.0848
NC_001547.1	8842	8843	.	.	+	9.7834	0.1470813022741557	G	CAGGA	5.7626	-0.0986
NC_001547.1	5122	5123	.	.	+	10.2416	0.1378062700559223	G	GAGGC	7.5357	0.102
NC_001547.1	2697	2698	.	.	+	14.271278674073116	0.1724497269791678	A	CAAGA	11.8463	0.0711
NC_001547.1	9664	9665	.	.	+	7.2440342423381185	0.1092080675322859	A	CCAGG	4.6471	0.0772
NC_001547.1	10377	10378	.	.	+	7.53868	0.1217421356292257	A	TGAGG	15.2049	0.1104
NC_001547.1	5850	5851	.	.	+	9.26633	0.1463409201219502	A	GGAGC	4.3766	0.0684
NC_001547.1	6053	6054	.	.	+	14.184637735387428	0.1342123178543413	T	AATGC	14.4552	-0.0713
NC_001547.1	4269	4270	.	.	+	18.319245768043036	0.1772390135459249	T	AATGA	17.0402	-0.0952
NC_001547.1	1366	1367	.	.	+	17.11917560684955	-0.142503	T	CCTGG	20.5081	0.083
NC_001547.1	9991	9992	.	.	+	15.62805228203956	0.1489910673079786	T	GTTCT	14.6762	-0.0637
NC_001547.1	4447	4448	.	.	+	24.039266267749912	-0.216145	C	GCCGG	13.2797	0.0805
NC_001547.1	5961	5962	.	.	+	33.15753563983832	-0.199144	A	CCAGT	11.1479	0.0672
NC_001547.1	5587	5588	.	.	+	7.6604963335983935	0.1263184152793026	A	GGAGA	4.3018	0.0685
NC_001547.1	612	613	.	.	+	14.63101487596556	0.1487965507708767	T	CATGT	24.6039	-0.0662
NC_001547.1	609	610	.	.	+	33.557027954027234	0.2232660348295223	T	GTTCA	8.824	-0.0667
NC_001547.1	1713	1714	.	.	+	12.931191059195374	0.1667765555872084	T	GATAA	16.4293	-0.0744
NC_001547.1	3929	3930	.	.	+	9.931471926578501	0.1257049807101166	A	CCAGA	15.1146	-0.1495
NC_001547.1	11177	11178	.	.	+	12.976915037035383	0.1691114873311893	A	GGAAG	8.9853	0.0938
NC_001547.1	2533	2534	.	.	+	12.698509891710481	-0.139041	A	GGATT	6.6625	-0.0657
NC_001547.1	10633	10634	.	.	+	12.25306915287213	-0.160897	G	CCGGA	8.2287	0.0968
NC_001547.1	11626	11627	.	.	+	7.091561318855821	-0.116036	T	GGTGC	9.5557	-0.1143
NC_001547.1	2257	2258	.	.	+	11.132254886912673	-0.104659	A	TCAGC	9.2061	0.067
NC_001547.1	439	440	.	.	+	28.165326050859157	0.2242227483361845	G	ACGCC	5.8464	0.0614
NC_001547.1	5829	5830	.	.	+	10.191787926017714	-0.127377	A	CCAGC	11.607	0.0656
NC_001547.1	829	830	.	.	+	10.482521572090928	0.115182	G	CAGAG	8.7944	-0.0624
NC_001547.1	4255	4256	.	.	+	9.479871216680815	0.1287878196957121	A	ACAGG	8.2023	0.0694
NC_001547.1	4087	4088	.	.	+	42.58996192835877	0.2745061522022357	T	GATGG	18.7848	-0.0676
NC_001547.1	169	170	.	.	+	23.808809302022198	0.1680285419182752	T	AATGA	26.1019	-0.1043
NC_001547.1	1890	1891	.	.	+	17.481449234340612	-0.136191	T	GATGC	19.9429	-0.0818
NC_001547.1	8861	8862	.	.	+	17.695653552063266	0.2003325873140283	G	AAGGC	9.3393	0.0769
NC_001547.1	5350	5351	.	.	+	10.381611162002788	0.1386383780564804	A	CAAGA	11.8292	0.0723
NC_001547.1	4256	4257	.	.	+	10.53091864681064	0.1273869980039814	G	CAGGC	8.014	0.0736

## Sheet: gRNA_c636
Table S2 Final predicted modification sites in SINV genomic RNAs produced in Aedes albopictus C6/36 cells.
chrome	start	end	.	..	strand	xPore_-log10Pval	xPore_diff_mod_rate	ref	kmer	tombo_-log10Pval	tombo_difference
NC_001547.1	3145	3146	.	.	+	11.638141092516351	-0.157991	A	ATACT	9.0688	0.0686
NC_001547.1	9628	9629	.	.	+	19.347191456549783	-0.20374	T	CATGA	2.7355	-0.0692
NC_001547.1	1783	1784	.	.	+	16.03971230622096	-0.181843	T	AATGC	5.3016	-0.08
NC_001547.1	6425	6426	.	.	+	10.689270233537803	0.1479435701238469	G	CAGCG	5.879	0.0764
NC_001547.1	11294	11295	.	.	+	8.827142279306365	-0.11138	T	TGTTT	6.5929	-0.1532
NC_001547.1	609	610	.	.	+	82.54259676111529	0.3353769637526351	T	GTTCA	8.3935	-0.1035
NC_001547.1	11605	11606	.	.	+	12.20577943699871	0.1451813477819401	T	AATGT	20.9146	-0.0998
NC_001547.1	6053	6054	.	.	+	11.429547633051522	0.1182864474944529	T	AATGC	5.6972	-0.0685
NC_001547.1	147	148	.	.	+	8.431976633392537	-0.106347	T	AGTAG	6.0547	0.0911
NC_001547.1	9991	9992	.	.	+	12.779017748486886	0.1315002052802301	T	GTTCT	7.7701	-0.0681
NC_001547.1	4292	4293	.	.	+	16.788017462389718	-0.189265	G	AAGTG	4.1733	0.0677
NC_001547.1	3688	3689	.	.	+	9.452280251984373	-0.127735	T	GGTGC	5.0994	-0.0626
NC_001547.1	10335	10336	.	.	+	7.654594950760204	0.1291996193997515	G	AGGAG	2.6576	0.0802
NC_001547.1	1281	1282	.	.	+	11.514651092028162	0.1252962073628543	T	AATGC	12.0724	-0.1165
NC_001547.1	11564	11565	.	.	+	13.79490994386989	0.1754595666306614	C	ACCAC	6.0175	-0.0721
NC_001547.1	7843	7844	.	.	+	7.462866529974275	0.1306431886738683	C	CGCCC	2.9343	0.0914
NC_001547.1	741	742	.	.	+	14.556521392997325	0.1769210206996411	T	GATAA	16.1166	-0.1212
NC_001547.1	8749	8750	.	.	+	12.864019395514159	-0.163887	T	GATAA	6.4453	-0.0686
NC_001547.1	2307	2308	.	.	+	15.343068979171251	0.1610591703921933	A	AAAGA	4.359	0.1046
NC_001547.1	11166	11167	.	.	+	12.985126175551551	0.132393	C	ATCGC	5.942	-0.0609
NC_001547.1	10326	10327	.	.	+	16.317737020937653	0.1186653484029623	T	TATGT	8.0175	-0.0949
NC_001547.1	8861	8862	.	.	+	13.37224415916386	0.1742984706496231	G	AAGGC	6.1606	0.0909
NC_001547.1	5961	5962	.	.	+	15.920346345453531	-0.154059	A	CCAGT	10.6277	0.0786
NC_001547.1	5350	5351	.	.	+	14.713074801639882	0.160167	A	CAAGA	6.2986	0.0639
NC_001547.1	11107	11108	.	.	+	13.250532779543432	0.1701196862661374	G	GAGAA	8.8359	0.0938
NC_001547.1	6318	6319	.	.	+	11.087323889901873	-0.148203	G	CAGTG	5.0968	0.0741
NC_001547.1	11608	11609	.	.	+	9.38219	-0.1222	A	GTATT	23.5176	-0.0606
NC_001547.1	3625	3626	.	.	+	16.50803622500582	0.1643061261782548	A	TCAGA	7.137	0.0747
NC_001547.1	13	14	.	.	+	25.80241665060133	0.3367856674887656	T	AGTAC	51.1636	-1.3692
NC_001547.1	7743	7744	.	.	+	32.889647739426664	0.2664956846729412	C	GCCTG	9.1583	-0.0862
NC_001547.1	10838	10839	.	.	+	10.311032794131927	0.1314293884348293	T	GGTGT	3.0854	-0.0687
NC_001547.1	8950	8951	.	.	+	21.769991862062266	0.2027848582166932	A	CCAGG	3.1505	0.0663
NC_001547.1	8842	8843	.	.	+	8.443203708816458	0.1367045575655172	G	CAGGA	2.6719	-0.0954
NC_001547.1	3536	3537	.	.	+	26.40140525754749	0.2355772957167501	G	ACGCC	2.1838	0.0734
NC_001547.1	11616	11617	.	.	+	7.945008718671183	-0.132676	G	GAGGA	19.0356	0.0997
NC_001547.1	1095	1096	.	.	+	17.68799956343638	0.1915682357868774	T	TATAA	4.38	-0.0619
NC_001547.1	8479	8480	.	.	+	13.495852544143693	-0.105419	T	AATGT	16.739	-0.0759

## Sheet: sgRNA_BHK-21
Table S3 Final predicted modification sites in SINV subgenomic RNAs produced in baby hamester kidney BHK-21 cells.
chrome	start	end	.	..	strand	xPore_-log10Pval	xPore_diff_mod_rate	ref	kmer	tombo_-log10Pval	tombo_difference
NC_001547.1	7610	7611	.	.	+	17.32831397526852	0.2131499764136181	T	AGTAC	95.4009	-1.1196
NC_001547.1	11664	11665	.	.	+	14.137053935323971	0.1604753801415266	T	ATTTC	61.4858	-0.0668
NC_001547.1	9168	9169	.	.	+	15.689523368524172	-0.125437	T	CCTGG	71.3592	0.0832
NC_001547.1	7831	7832	.	.	+	12.981758921703264	0.1473893092268016	C	CCCCC	33.2255	0.0661
NC_001547.1	9240	9241	.	.	+	9.96519	0.1157239069795827	G	CGGCG	27.208	0.0745
NC_001547.1	11663	11664	.	.	+	15.600119342242458	-0.189093	T	TATTT	39.6534	-0.0634
NC_001547.1	9750	9751	.	.	+	11.624051332253895	0.1617208904212504	C	AGCTA	72.455	0.1065
NC_001547.1	8101	8102	.	.	+	8.821592777646014	-0.125414	A	TCAAA	61.4869	0.0635
NC_001547.1	8855	8856	.	.	+	7.665214952087555	-0.110572	A	TTAAA	51.3042	-0.3677
NC_001547.1	11520	11521	.	.	+	15.75978036288097	-0.162903	C	TCCGA	13.8187	-0.0829
NC_001547.1	11553	11554	.	.	+	9.520310831935385	-0.126081	T	GTTGC	9.6474	-0.0641
NC_001547.1	7953	7954	.	.	+	18.16562305107626	-0.190864	G	GAGAC	70.0965	0.1604
NC_001547.1	8221	8222	.	.	+	11.961706814774416	-0.131454	C	CACCA	115.868	-0.15
NC_001547.1	9975	9976	.	.	+	17.048211500878292	-0.137283	T	TTTGG	35.2632	0.0622
NC_001547.1	10326	10327	.	.	+	15.341336985721524	0.1196178843107252	T	TATGT	23.8844	-0.0755
NC_001547.1	9113	9114	.	.	+	9.589319130251996	0.1184558723860798	A	CAACT	54.1766	0.0816
NC_001547.1	10220	10221	.	.	+	7.170262858131171	-0.11697	A	CCACT	119.198	-0.0718
NC_001547.1	10098	10099	.	.	+	8.798698863822418	-0.144873	A	ACAGA	25.8264	-0.368
NC_001547.1	8861	8862	.	.	+	29.13228508047178	0.2516214978196703	G	AAGGC	45.2514	0.208
NC_001547.1	8302	8303	.	.	+	11.35403378073955	0.155401	C	ATCAT	30.7594	0.0711
NC_001547.1	10223	10224	.	.	+	9.489434182653518	-0.131243	G	CTGTG	25.7742	0.0802
NC_001547.1	8920	8921	.	.	+	15.981191381174334	-0.151137	A	AAAGG	49.856	-0.0633
NC_001547.1	10792	10793	.	.	+	8.859608388168924	0.1063516001970101	G	TGGAA	40.2181	0.0875
NC_001547.1	9037	9038	.	.	+	14.641017163419562	0.1648298651522526	A	GGACG	26.3074	0.1277
NC_001547.1	8384	8385	.	.	+	11.671818466031233	-0.107924	T	CCTGG	45.1302	0.0889
NC_001547.1	10495	10496	.	.	+	13.7899	-0.129757	A	CTAGA	41.0272	0.1118
NC_001547.1	11010	11011	.	.	+	9.737837522629851	0.1396851609949056	C	GGCCA	56.303	0.1678
NC_001547.1	8008	8009	.	.	+	7.166789246928962	0.1214325225114453	G	GAGGA	80.1925	-0.2325
NC_001547.1	11683	11684	.	.	+	11.247766981626492	0.1539051383216513	A	AAAAT	69.1293	0.0901
NC_001547.1	9540	9541	.	.	+	12.321084570404969	-0.104555	C	CCCGG	31.7596	0.0659
NC_001547.1	8708	8709	.	.	+	10.251333184079487	0.1188965635203783	A	TCAGC	23.4944	0.0706
NC_001547.1	11559	11560	.	.	+	9.036343867812255	-0.137993	A	ACATA	130.764	-0.1145
NC_001547.1	10531	10532	.	.	+	7.826031987077052	-0.105611	T	TCTAA	29.5257	-0.0797
NC_001547.1	8496	8497	.	.	+	15.06607203749819	0.1832629467262216	A	CGACC	17.9939	0.072
NC_001547.1	10993	10994	.	.	+	8.299707277125925	-0.140684	A	GCAGA	42.3646	0.0957
NC_001547.1	7737	7738	.	.	+	12.668489236166367	-0.129067	C	CCCGA	23.9684	0.0703
NC_001547.1	8549	8550	.	.	+	13.783030843937675	-0.125631	G	TTGAA	23.4715	0.064
NC_001547.1	9077	9078	.	.	+	15.943346336666247	0.1467591326722928	A	AAATT	87.1314	0.1315
NC_001547.1	9601	9602	.	.	+	10.90806064216368	-0.150989	T	GATGG	23.1728	-0.0639
NC_001547.1	11676	11677	.	.	+	18.303069927554827	-0.202703	T	AATCA	44.7955	-0.1182
NC_001547.1	9171	9172	.	.	+	7.822203574086416	0.1188520801179161	A	GGAAG	44.3272	0.0833
NC_001547.1	9961	9962	.	.	+	9.88673	0.1205526737795309	G	CAGTT	67.2346	0.1915
NC_001547.1	11477	11478	.	.	+	7.670027309194541	-0.12746	T	GCTTA	43.8399	0.0781
NC_001547.1	10314	10315	.	.	+	9.28421	0.1421833108872228	T	GGTCT	12.2979	-0.0604
NC_001547.1	8220	8221	.	.	+	11.949051410501877	-0.118552	A	GCACC	88.0572	0.0796
NC_001547.1	9249	9250	.	.	+	15.923367644799425	0.1192937112607871	A	CAAGA	25.6101	0.0638

## Sheet: sgRNA_c636
Table S4 Final predicted modification sites in SINV subgenomic RNAs produced in Aedes albopictus C6/36 cells.
chrome	start	end	.	..	strand	xPore_-log10Pval	xPore_diff_mod_rate	ref	kmer	tombo_-log10Pval	tombo_difference
NC_001547.1	10657	10658	.	.	+	8.326953154939364	-0.127247	A	GGAGC	78.5894	0.19
NC_001547.1	9628	9629	.	.	+	21.534791669034814	-0.209463	T	CATGA	4.4872	-0.0891
NC_001547.1	9262	9263	.	.	+	23.12523822127543	-0.137656	T	GTTTC	42.1884	-0.1265
NC_001547.1	9697	9698	.	.	+	16.758690233086202	-0.164827	A	GTACA	21.6453	-0.0713
NC_001547.1	10717	10718	.	.	+	18.10335008193048	0.1636081623769714	C	GACAT	60.3966	0.1087
NC_001547.1	10669	10670	.	.	+	19.675786831626155	0.1980809244472401	C	GACAT	6.4287	0.0657
NC_001547.1	9389	9390	.	.	+	7.704972899156123	-0.125519	A	GGAAA	66.6664	0.2033
NC_001547.1	11477	11478	.	.	+	7.4027840939093785	-0.125878	T	GCTTA	42.2066	0.0684
NC_001547.1	9785	9786	.	.	+	10.392666653604032	-0.127809	G	CAGTG	21.9374	0.0944
NC_001547.1	10229	10230	.	.	+	19.86210227763374	-0.142906	C	TCCCC	22.0295	0.0615
NC_001547.1	8858	8859	.	.	+	9.7518	0.1493615154251276	G	AAGAA	31.026	0.1576
NC_001547.1	9194	9195	.	.	+	18.811847858192717	0.1618075360007067	G	ACGCA	46.8866	-0.0967
NC_001547.1	8220	8221	.	.	+	11.839655369651053	-0.126366	A	GCACC	91.6317	0.0857
NC_001547.1	9467	9468	.	.	+	8.11015	-0.101863	T	GCTTT	54.5326	-0.0637
NC_001547.1	11184	11185	.	.	+	9.91691	-0.145051	C	GACAA	33.6025	0.0826
NC_001547.1	8558	8559	.	.	+	9.24575	0.1363178234668695	G	ACGTG	39.5127	-0.1207
NC_001547.1	11553	11554	.	.	+	13.855586979894928	-0.160323	T	GTTGC	17.4404	-0.0847
NC_001547.1	9835	9836	.	.	+	10.328671910643981	0.1536346564472079	G	CTGGC	29.8348	0.0809
NC_001547.1	10959	10960	.	.	+	7.209402858000554	0.1231900809163317	T	AGTCA	69.9994	0.293
NC_001547.1	9037	9038	.	.	+	12.131790378448576	0.1543617484718143	A	GGACG	26.1871	0.1219
NC_001547.1	8157	8158	.	.	+	8.804442667400087	0.1395957958121749	T	AGTCA	39.2446	0.2544
NC_001547.1	8589	8590	.	.	+	7.108692125597371	0.1245782109299495	A	CAATG	18.8316	0.1286
NC_001547.1	11676	11677	.	.	+	13.631467094483193	-0.172812	T	AATCA	47.7877	-0.0978
NC_001547.1	10956	10957	.	.	+	10.922687631381592	-0.137536	C	AACAG	25.2434	-0.0822
NC_001547.1	11520	11521	.	.	+	9.831752652881502	-0.129884	C	TCCGA	16.4271	-0.072
NC_001547.1	11566	11567	.	.	+	7.274759765757456	-0.121427	C	CACTA	26.0446	-0.0865
NC_001547.1	9635	9636	.	.	+	8.42747	-0.110547	G	CAGTG	35.3091	0.1313
NC_001547.1	9853	9854	.	.	+	14.864031549015186	0.1805785463182927	C	ATCCC	48.6579	0.0966
NC_001547.1	8055	8056	.	.	+	8.117112588733766	-0.127817	T	AATGA	13.9172	-0.0706
NC_001547.1	11579	11580	.	.	+	10.152233471928396	-0.13087	T	ATTTA	21.7793	0.1006
NC_001547.1	11276	11277	.	.	+	10.076575747364766	-0.14572	A	AAACA	11.0869	-0.0837
NC_001547.1	11107	11108	.	.	+	12.780353716882416	0.1632705290005055	G	GAGAA	80.1064	0.2523
NC_001547.1	11207	11208	.	.	+	7.9782511789063575	-0.125386	C	AACCA	51.1344	-0.0732
NC_001547.1	9168	9169	.	.	+	12.971731822765275	-0.132476	T	CCTGG	60.4867	0.0671
NC_001547.1	11177	11178	.	.	+	14.304174952645356	0.1790939743614077	A	GGAAG	38.993	0.1538
NC_001547.1	10263	10264	.	.	+	17.8312	0.1965145697980549	A	GGAAT	39.1475	0.1307
NC_001547.1	9507	9508	.	.	+	27.878683726985138	-0.219867	C	GACAT	47.7742	0.0736
NC_001547.1	10368	10369	.	.	+	9.720691043210264	0.1556215976833794	A	CCAGA	13.1242	-0.0778
NC_001547.1	10314	10315	.	.	+	11.680251039272212	0.147192	T	GGTCT	21.621	-0.0719
NC_001547.1	8623	8624	.	.	+	14.592385927101638	-0.140247	C	AGCAA	73.5944	0.1708
NC_001547.1	10633	10634	.	.	+	7.706996644647261	-0.126487	G	CCGGA	11.561	0.0677
NC_001547.1	9452	9453	.	.	+	9.890513896772664	0.1445863968657184	A	CGAAT	16.006	0.0638
NC_001547.1	9890	9891	.	.	+	7.2089863206891645	0.1184362791594125	G	CGGCC	73.9568	-0.1869
NC_001547.1	10048	10049	.	.	+	7.0578618098299835	-0.102931	G	CTGGC	77.6827	-0.2
NC_001547.1	8745	8746	.	.	+	10.064441992561786	0.1419986904443163	A	GGACG	49.4603	-0.1387
NC_001547.1	7826	7827	.	.	+	9.477172949640819	-0.119337	C	CTCAA	103.899	-0.1769
NC_001547.1	11686	11687	.	.	+	36.39488039890724	0.2982205764245135	T	ATTTT	37.6089	0.0641
NC_001547.1	7610	7611	.	.	+	23.090721520267643	0.2330538120406698	T	AGTAC	101.656	-1.169
NC_001547.1	10326	10327	.	.	+	9.87056	0.1030153892765263	T	TATGT	31.4022	-0.0895
NC_001547.1	8221	8222	.	.	+	11.325232191244847	-0.121542	C	CACCA	106.719	-0.1299
NC_001547.1	10223	10224	.	.	+	7.712998386797751	-0.118101	G	CTGTG	29.0312	0.0758
NC_001547.1	10541	10542	.	.	+	28.25862516848493	0.2529544564729676	A	TGAAA	25.7728	0.1224
NC_001547.1	11664	11665	.	.	+	13.474959159707712	0.1494778048248061	T	ATTTC	71.0063	-0.0901
NC_001547.1	9318	9319	.	.	+	28.393941561842293	0.1800555832034784	A	TAAGA	48.2364	0.0852
NC_001547.1	10677	10678	.	.	+	38.91596044715377	0.2904222999239725	C	AGCTA	60.57	0.1533
NC_001547.1	10070	10071	.	.	+	10.51405094520705	-0.147662	C	AACAT	64.2973	-0.1271
NC_001547.1	9339	9340	.	.	+	7.448926057910364	0.1239503825251641	T	GGTCT	31.6729	0.085
NC_001547.1	9560	9561	.	.	+	12.635851485431118	-0.118621	A	GGATC	41.842	0.1862
NC_001547.1	10834	10835	.	.	+	8.572448786374538	-0.100254	C	TTCGG	54.2841	-0.0637
NC_001547.1	9547	9548	.	.	+	8.37708	-0.10821	A	CCAAC	10.1014	-0.0733
NC_001547.1	8384	8385	.	.	+	11.343902581803961	-0.100321	T	CCTGG	36.6878	0.0647
NC_001547.1	8392	8393	.	.	+	14.162725311815823	0.153458	T	AGTAA	63.6313	-0.2228
NC_001547.1	11482	11483	.	.	+	13.356966648790133	-0.1692	G	CCGCG	61.4496	-0.1452
NC_001547.1	8861	8862	.	.	+	29.248198387154066	0.2464743537583824	G	AAGGC	54.7936	0.2275
NC_001547.1	10814	10815	.	.	+	8.025119559252879	0.1224797719322773	C	CACTG	53.6191	-0.0721
NC_001547.1	9278	9279	.	.	+	10.174105264949791	0.1399246468689587	A	AAATC	75.5676	0.0808
